# Supplementary material for: Krüppel-Like Factor 12 Promotes Colorectal Cancer Growth through Early Growth Response Protein 1
Source: PLoS One. 2016 Jul 21;11(7):e0159899. doi: 10.1371/journal.pone.0159899 (PMC4956169; doi:10.1371/journal.pone.0159899)
Supplement: S1 Table — Differences in gene expression between GFP (Control) and KLF12 overexpression (KLF12) were considered statistically significant if P < 0.001. (XLSX) [file pone.0159899.s002.xlsx]

## Sheet: Sheet1
				S1 Table
PROBE_ID	SYMBOL	SEARCH_KEY	DEFINITION		Control	KLF12	Fold (KLF12/Control )	Parametric p-value
ILMN_1676737	SEPT2	NM_001008491.1	Homo sapiens septin 2 (SEPT2), transcript variant 1, mRNA.		217.419	291.564	1.34102	0.0005874
ILMN_1726986	AADAT	NM_182662.1	Homo sapiens aminoadipate aminotransferase (AADAT), transcript variant 2, mRNA.		444.488	561.315	1.26284	0.0003035
ILMN_1758523	ABCA3	NM_001089.1	Homo sapiens ATP-binding cassette, sub-family A (ABC1), member 3 (ABCA3), mRNA.		282.023	211.229	0.74898	0.0001988
ILMN_1801767	ABHD3	NM_138340.3	Homo sapiens abhydrolase domain containing 3 (ABHD3), mRNA.		406.938	519.387	1.27633	0.0008352
ILMN_1719498	ABHD7	NM_173567.2	Homo sapiens abhydrolase domain containing 7 (ABHD7), mRNA.		283.067	440.297	1.55545	4.4e-06
ILMN_1785424	ABLIM1	NM_006720.3	Homo sapiens actin binding LIM protein 1 (ABLIM1), transcript variant 4, mRNA.		1826.25	1374.48	0.752623	0.0008312
ILMN_1704961	ACTG1	NM_001614.2	Homo sapiens actin, gamma 1 (ACTG1), mRNA.		5949.97	8841.04	1.4859	0.000431
ILMN_1727524	ADAM9	NM_003816.2	Homo sapiens ADAM metallopeptidase domain 9 (meltrin gamma) (ADAM9), transcript variant 1, mRNA.		243.481	317.365	1.30345	0.0008394
ILMN_1656171	ADAMTS19	NM_133638.2	Homo sapiens ADAM metallopeptidase with thrombospondin type 1 motif, 19 (ADAMTS19), mRNA.		144.574	199.466	1.37968	0.0002227
ILMN_1801020	ADK	NM_001123.2	Homo sapiens adenosine kinase (ADK), transcript variant ADK-short, mRNA.		212.502	285.036	1.34133	0.0006679
ILMN_1770454	AGRN	NM_198576.2	Homo sapiens agrin (AGRN), mRNA.		811.811	621.094	0.765072	0.0002186
ILMN_1672148	AKR1B10	NM_020299.3	Homo sapiens aldo-keto reductase family 1, member B10 (aldose reductase) (AKR1B10), mRNA.		838.888	1028.74	1.22632	0.0009813
ILMN_1687508	ALDH7A1	NM_001182.2	Homo sapiens aldehyde dehydrogenase 7 family, member A1 (ALDH7A1), mRNA.		868.069	1158.2	1.33422	0.0001428
ILMN_1763461	ALDH7A1	XM_937964.1	Homo sapiens aldehyde dehydrogenase 7 family, member A1 (ALDH7A1), mRNA.		498.345	703.952	1.41258	2.18e-05
ILMN_1755974	ALDOC	NM_005165.2	Homo sapiens aldolase C, fructose-bisphosphate (ALDOC), mRNA.		1755.91	2238.01	1.27456	0.0004253
ILMN_1782084	ALG1L	NM_001015050.1	Homo sapiens asparagine-linked glycosylation 1-like (ALG1L), mRNA.		235.459	319.13	1.35535	0.0003387
ILMN_1799848	ANKRD22	NM_144590.1	Homo sapiens ankyrin repeat domain 22 (ANKRD22), mRNA.		355.819	452.466	1.27162	0.0007657
ILMN_2132599	ANKRD22	NM_144590.1	Homo sapiens ankyrin repeat domain 22 (ANKRD22), mRNA.		450.901	662.296	1.46883	8.53e-05
ILMN_2184184	ANXA1	NM_000700.1	Homo sapiens annexin A1 (ANXA1), mRNA.		545.966	720.573	1.31981	0.0006298
ILMN_1711899	ANXA2	NM_001002857.1	Homo sapiens annexin A2 (ANXA2), transcript variant 2, mRNA.		972.126	1360.89	1.39991	0.0003372
ILMN_1705861	AP1M2	NM_005498.3	Homo sapiens adaptor-related protein complex 1, mu 2 subunit (AP1M2), mRNA.		625.414	465.94	0.745011	2.92e-05
ILMN_1734742	ARHGDIA	NM_004309.3	Homo sapiens Rho GDP dissociation inhibitor (GDI) alpha (ARHGDIA), mRNA.		2735.02	2126.11	0.777366	0.0002767
ILMN_1678143	ARHGDIB	NM_001175.4	Homo sapiens Rho GDP dissociation inhibitor (GDI) beta (ARHGDIB), mRNA.		668.291	983.195	1.47121	2.7e-06
ILMN_2188119	ARL16	NM_001040025.1	Homo sapiens ADP-ribosylation factor-like 16 (ARL16), mRNA.		8371.86	6002.44	0.716978	0.0009547
ILMN_1753663	ARL4A	XM_927886.1	Homo sapiens ADP-ribosylation factor-like 4A (ARL4A), transcript variant 3, mRNA.		276.921	352.139	1.27162	0.0009656
ILMN_1771738	ARL5A	NM_012097.2	Homo sapiens ADP-ribosylation factor-like 5A (ARL5A), transcript variant 1, mRNA.		298.654	389.461	1.30405	0.0006147
ILMN_1653599	ATP5D	NM_001001975.1	Homo sapiens ATP synthase, H+ transporting, mitochondrial F1 complex, delta subunit (ATP5D), nuclear gene encoding mitochondrial protein, transcript variant 1, mRNA.		6514.02	5154.68	0.79132	0.0003433
ILMN_1811188	BCCIP	NM_078468.1	Homo sapiens BRCA2 and CDKN1A interacting protein (BCCIP), transcript variant A, mRNA.		1498.53	1891.52	1.26225	0.0006986
ILMN_1655433	BCKDHB	NM_000056.2	Homo sapiens branched chain keto acid dehydrogenase E1, beta polypeptide (maple syrup urine disease) (BCKDHB), nuclear gene encoding mitochondrial protein, transcript variant 2, mRNA.		353.77	491.257	1.38863	0.0006432
ILMN_2255133	BCL11A	NM_022893.2	Homo sapiens B-cell CLL/lymphoma 11A (zinc finger protein) (BCL11A), transcript variant 1, mRNA.		560.926	207.649	0.370189	< 1e-07
ILMN_1752899	BCL11A	NM_022893.2	Homo sapiens B-cell CLL/lymphoma 11A (zinc finger protein) (BCL11A), transcript variant 1, mRNA.		361.537	183.25	0.506863	< 1e-07
ILMN_1806473	BEX5	NM_001012978.1	Homo sapiens brain expressed, X-linked 5 (BEX5), mRNA.		217.972	115.387	0.529364	< 1e-07
ILMN_1691436	BLVRA	NM_000712.3	Homo sapiens biliverdin reductase A (BLVRA), mRNA.		414.434	289.683	0.698985	9.5e-06
ILMN_1793846	BZW1	XM_943140.1	Homo sapiens basic leucine zipper and W2 domains 1 (BZW1), mRNA. XM_943165		279.622	403.195	1.44193	0.0004452
ILMN_1704760	BZW1	XM_938633.1	Homo sapiens basic leucine zipper and W2 domains 1 (BZW1), mRNA. XM_943165		650.317	984.559	1.51397	0.0002023
ILMN_1653836	C11orf41	NM_152314.1	Homo sapiens chromosome 11 open reading frame 41 (C11orf41), mRNA.		177.007	131.052	0.740378	0.0002078
ILMN_2196335	C12orf11	NM_018164.1	Homo sapiens chromosome 12 open reading frame 11 (C12orf11), mRNA.		793.453	1002.93	1.264	0.0004227
ILMN_1773388	C13orf18	NM_025113.1	Homo sapiens chromosome 13 open reading frame 18 (C13orf18), mRNA.		590.721	796.391	1.34817	5.6e-05
ILMN_2196550	C13orf18	NM_025113.1	Homo sapiens chromosome 13 open reading frame 18 (C13orf18), mRNA.		595.105	835.599	1.40412	8.8e-06
ILMN_1704238	C14orf126	NM_080664.1	Homo sapiens chromosome 14 open reading frame 126 (C14orf126), mRNA.		223.531	313.358	1.40185	0.0002546
ILMN_1811991	C17orf101	NM_175902.3	Homo sapiens chromosome 17 open reading frame 101 (C17orf101), transcript variant 2, mRNA.		216.917	165.383	0.762425	0.0001087
ILMN_2201533	C17orf61	NM_152766.2	Homo sapiens chromosome 17 open reading frame 61 (C17orf61), mRNA.		4052.7	3232.27	0.797561	0.0004089
ILMN_2371470	C1orf124	NM_032018.4	Homo sapiens chromosome 1 open reading frame 124 (C1orf124), transcript variant 1, mRNA.		199.697	245.912	1.23143	0.0009723
ILMN_1682428	C1orf59	NM_144584.1	Homo sapiens chromosome 1 open reading frame 59 (C1orf59), mRNA.		377.5	203.61	0.539365	< 1e-07
ILMN_1751228	C20orf46	NM_018354.1	Homo sapiens chromosome 20 open reading frame 46 (C20orf46), mRNA.		174.974	267.056	1.52626	7e-07
ILMN_1764329	C21orf59	NM_017835.1	Homo sapiens chromosome 21 open reading frame 59 (C21orf59), transcript variant 1, mRNA.		167.227	223.841	1.33855	0.0001199
ILMN_1787370	C2orf56	NM_144736.3	Homo sapiens chromosome 2 open reading frame 56 (C2orf56), transcript variant 1, mRNA.		289.416	403.381	1.39378	4.29e-05
ILMN_2207561	C4orf16	NM_018569.2	Homo sapiens chromosome 4 open reading frame 16 (C4orf16), mRNA.		398.932	538.325	1.34941	5.96e-05
ILMN_1763326	C5orf25	NM_198567.1	Homo sapiens chromosome 5 open reading frame 25 (C5orf25), mRNA.		354.26	453.094	1.27899	0.000342
ILMN_1671263	CACNA1H	NM_021098.2	Homo sapiens calcium channel, voltage-dependent, T type, alpha 1H subunit (CACNA1H), transcript variant 1, mRNA.		298.861	218.628	0.731536	3.16e-05
ILMN_1726574	CACYBP	NM_014412.2	Homo sapiens calcyclin binding protein (CACYBP), transcript variant 1, mRNA.		1757.53	2313.19	1.31616	0.0006663
ILMN_1804735	CBS	NM_000071.1	Homo sapiens cystathionine-beta-synthase (CBS), mRNA.		277.114	213.536	0.770571	0.0001011
ILMN_3268472	CCL14	NM_032962.2	Homo sapiens chemokine (C-C motif) ligand 14 (CCL14), transcript variant 2, mRNA.		499.497	690.262	1.38191	0.0001241
ILMN_1657234	CCL20	NM_004591.1	Homo sapiens chemokine (C-C motif) ligand 20 (CCL20), mRNA.		245.572	327.799	1.33484	0.0001887
ILMN_1798705	CCNC	NM_005190.3	Homo sapiens cyclin C (CCNC), transcript variant 1, mRNA.		676.213	940.967	1.39152	0.000174
ILMN_2409395	CCNC	NM_001013399.1	Homo sapiens cyclin C (CCNC), transcript variant 2, mRNA.		952.56	1375.43	1.44393	9.84e-05
ILMN_1719611	CCT6A	NM_001762.3	Homo sapiens chaperonin containing TCP1, subunit 6A (zeta 1) (CCT6A), transcript variant 1, mRNA.		1387.24	1948.75	1.40477	0.0002258
ILMN_1747911	CDC2	NM_033379.2	Homo sapiens cell division cycle 2, G1 to S and G2 to M (CDC2), transcript variant 1, mRNA.		4016.34	5043.93	1.25585	0.000353
ILMN_1672611	CDH11	NM_001797.2	Homo sapiens cadherin 11, type 2, OB-cadherin (osteoblast) (CDH11), mRNA.		348.255	272.038	0.781147	0.0009319
ILMN_1653443	CDK2	NM_001798.2	Homo sapiens cyclin-dependent kinase 2 (CDK2), transcript variant 1, mRNA.		199.512	250.269	1.2544	0.0009388
ILMN_1690653	CDK2AP2	NM_005851.3	Homo sapiens cyclin-dependent kinase 2 associated protein 2 (CDK2AP2), mRNA.		850.598	609.719	0.716812	0.0008437
ILMN_1737195	CENPK	NM_022145.2	Homo sapiens centromere protein K (CENPK), mRNA.		1173.28	1473.13	1.25556	0.0008502
ILMN_2395240	CHEK2	NM_007194.3	Homo sapiens CHK2 checkpoint homolog (S. pombe) (CHEK2), transcript variant 1, mRNA.		561.315	747.709	1.33207	0.0003137
ILMN_1671893	CHMP2A	NM_014453.2	Homo sapiens chromatin modifying protein 2A (CHMP2A), transcript variant 1, mRNA.		1360.89	1068.97	0.785491	0.0008122
ILMN_1776337	CHORDC1	NM_012124.1	Homo sapiens cysteine and histidine-rich domain (CHORD)-containing 1 (CHORDC1), mRNA.		1370.67	1704.74	1.24372	0.0007948
ILMN_1734707	CHST13	NM_152889.1	Homo sapiens carbohydrate (chondroitin 4) sulfotransferase 13 (CHST13), mRNA.		298.931	432.933	1.44827	1.01e-05
ILMN_2048793	CIAO1	NM_004804.2	Homo sapiens cytosolic iron-sulfur protein assembly 1 homolog (S. cerevisiae) (CIAO1), mRNA.		1856.02	1461.94	0.787672	0.000673
ILMN_1765257	CINP	NM_032630.2	Homo sapiens cyclin-dependent kinase 2 interacting protein (CINP), mRNA.		235.459	188.054	0.798667	0.0009762
ILMN_1711702	CLEC2D	NM_013269.2	Homo sapiens C-type lectin domain family 2, member D (CLEC2D), transcript variant 1, mRNA.		1679.33	1047.45	0.623733	1e-06
ILMN_1742432	COBRA1	NM_015456.2	Homo sapiens cofactor of BRCA1 (COBRA1), mRNA.		870.48	682.807	0.784403	0.0004393
ILMN_1653708	CORO1B	NM_020441.2	Homo sapiens coronin, actin binding protein, 1B (CORO1B), transcript variant 2, mRNA.		1112.05	885.082	0.795904	0.0004101
ILMN_1703074	CPD	NM_001304.3	Homo sapiens carboxypeptidase D (CPD), mRNA.		1712.63	1249.09	0.729342	0.000284
ILMN_2307025	CPNE1	NM_152931.1	Homo sapiens copine I (CPNE1), transcript variant 8, mRNA.		747.191	593.731	0.794618	0.0007487
ILMN_2276002	CPNE1	NM_003915.2	Homo sapiens copine I (CPNE1), transcript variant 3, mRNA.		151.062	198.409	1.31342	0.0003758
ILMN_1737640	CSAG1	NM_153479.1	Homo sapiens chondrosarcoma associated gene 1 (CSAG1), transcript variant b, mRNA.		782.529	254.467	0.325185	< 1e-07
ILMN_2412880	CSAG3B	NM_001080848.1	Homo sapiens CSAG family, member 3B (CSAG3B), mRNA.		543.198	282.544	0.52015	1e-07
ILMN_2297352	CSAG3B	NM_001080848.1	Homo sapiens CSAG family, member 3B (CSAG3B), mRNA.		225.972	166.996	0.73901	7.66e-05
ILMN_1761122	CSAG3B	XM_926759.1	Homo sapiens CSAG family, member 3B (CSAG3B), mRNA.		222.244	168.274	0.757158	0.0003397
ILMN_1683538	CSDE1	NM_001007553.1	Homo sapiens cold shock domain containing E1, RNA-binding (CSDE1), transcript variant 1, mRNA.		148.399	184.439	1.24286	0.0009904
ILMN_1753449	CST1	NM_001898.2	Homo sapiens cystatin SN (CST1), mRNA.		143.344	212.944	1.48555	1.88e-05
ILMN_1653129	CSTF2	NM_001325.2	Homo sapiens cleavage stimulation factor, 3' pre-RNA, subunit 2, 64kDa (CSTF2), mRNA.		2968.12	4042.41	1.36194	1.71e-05
ILMN_2336585	CTAG2	NM_020994.2	Homo sapiens cancer/testis antigen 2 (CTAG2), transcript variant 2, mRNA.		184.695	283.919	1.53723	4.4e-06
ILMN_1746396	CTNNB1	XM_945650.1	Homo sapiens catenin (cadherin-associated protein), beta 1, 88kDa (CTNNB1), transcript variant 2, mRNA.		986.152	1340.29	1.35911	0.0002174
ILMN_1757350	CTNNB1	NM_001904.2	Homo sapiens catenin (cadherin-associated protein), beta 1, 88kDa (CTNNB1), transcript variant 2, mRNA.		949.265	1395.92	1.47053	1.76e-05
ILMN_1719286	CTSA	NM_000308.1	Homo sapiens cathepsin A (CTSA), transcript variant 1, mRNA.		380.741	288.015	0.756459	0.0001302
ILMN_1769633	CTSO	NM_001334.2	Homo sapiens cathepsin O (CTSO), mRNA.		291.294	192.538	0.660975	5.12e-05
ILMN_1798838	CTTN	NM_005231.2	Homo sapiens cortactin (CTTN), transcript variant 1, mRNA.		134.986	169.444	1.25527	0.0008153
ILMN_2087692	CYBRD1	NM_024843.2	Homo sapiens cytochrome b reductase 1 (CYBRD1), mRNA.		175.988	121.067	0.68793	1.1e-05
ILMN_1712305	CYBRD1	NM_024843.2	Homo sapiens cytochrome b reductase 1 (CYBRD1), mRNA.		146.119	113.143	0.774319	0.0001194
ILMN_2061419	CYCSL1	NR_001561.1	Homo sapiens cytochrome c, somatic-like 1 (CYCSL1) on chromosome 6.		805.086	587.998	0.730354	0.0009904
ILMN_1679357	DEFA1B	NM_004084.2	Homo sapiens defensin, alpha 1B (DEFA1B), mRNA.		289.483	203.94	0.704498	3.86e-05
ILMN_1770424	DEFA5	NM_021010.1	Homo sapiens defensin, alpha 5, Paneth cell-specific (DEFA5), mRNA.		1703.56	987.52	0.579682	1e-07
ILMN_1759089	DEFA6	NM_001926.2	Homo sapiens defensin, alpha 6, Paneth cell-specific (DEFA6), mRNA.		1314.53	817.835	0.62215	2e-07
ILMN_1814600	DEPDC1B	NM_018369.1	Homo sapiens DEP domain containing 1B (DEPDC1B), mRNA.		315.829	412.905	1.30737	0.0001888
ILMN_2384857	DHRS2	NM_182908.3	Homo sapiens dehydrogenase/reductase (SDR family) member 2 (DHRS2), transcript variant 1, mRNA.		1158.2	649.266	0.560583	4e-07
ILMN_1725726	DHRS2	NM_182908.3	Homo sapiens dehydrogenase/reductase (SDR family) member 2 (DHRS2), transcript variant 1, mRNA.		386.77	239.022	0.617995	1e-07
ILMN_1773337	DKK1	NM_012242.2	Homo sapiens dickkopf homolog 1 (Xenopus laevis) (DKK1), mRNA.		982.968	687.874	0.699793	2.29e-05
ILMN_1712729	DKK4	NM_014420.2	Homo sapiens dickkopf homolog 4 (Xenopus laevis) (DKK4), mRNA.		123.554	153.206	1.23999	0.0007503
ILMN_1789130	DNASE2B	NM_021233.2	Homo sapiens deoxyribonuclease II beta (DNASE2B), transcript variant 1, mRNA.		105.81	1815.31	17.1563	< 1e-07
ILMN_1744244	DPAGT1	NM_001382.2	Homo sapiens dolichyl-phosphate (UDP-N-acetylglucosamine) N-acetylglucosaminephosphotransferase 1 (GlcNAc-1-P transferase) (DPAGT1), transcript variant 1, mRNA.		234.428	322.763	1.37681	9.05e-05
ILMN_1660663	DYRK1A	XM_927999.1	Homo sapiens dual-specificity tyrosine-(Y)-phosphorylation regulated kinase 1A (DYRK1A), transcript variant 4, mRNA.		474.632	622.243	1.311	0.0008998
ILMN_1762899	EGR1	NM_001964.2	Homo sapiens early growth response 1 (EGR1), mRNA.		1060.6	1549.94	1.46138	1.84e-05
ILMN_1715636	EIF3B	NM_003751.2	Homo sapiens eukaryotic translation initiation factor 3, subunit B (EIF3B), transcript variant 1, mRNA.		2105.09	1585.81	0.753319	6.38e-05
ILMN_1740213	ELOVL7	NM_024930.1	Homo sapiens ELOVL family member 7, elongation of long chain fatty acids (yeast) (ELOVL7), mRNA.		183.038	271.473	1.48315	1.19e-05
ILMN_2367384	EPHB2	NM_004442.6	Homo sapiens EPH receptor B2 (EPHB2), transcript variant 2, mRNA.		916.294	664.289	0.724973	0.0007892
ILMN_2392261	FABP6	NM_001445.2	Homo sapiens fatty acid binding protein 6, ileal (FABP6), transcript variant 2, mRNA.		301.079	441.01	1.46476	4.6e-06
ILMN_1721559	FABP6	NM_001445.1	Homo sapiens fatty acid binding protein 6, ileal (FABP6), transcript variant 2, mRNA.		336.159	494.902	1.47223	3.1e-06
ILMN_1708143	FAM127A	NM_003928.1	Homo sapiens family with sequence similarity 127, member A (FAM127A), mRNA.		627.005	861.874	1.37459	0.0001015
ILMN_2387952	FAM134B	NM_001034850.1	Homo sapiens family with sequence similarity 134, member B (FAM134B), transcript variant 1, mRNA.		425.004	268.914	0.632732	2e-07
ILMN_1804993	FAM178B	NM_016490.3	Homo sapiens family with sequence similarity 178, member B (FAM178B), transcript variant B, mRNA.		157.732	115.52	0.732381	0.0001805
ILMN_1661593	FAM18B	NM_016078.3	Homo sapiens family with sequence similarity 18, member B (FAM18B), mRNA.		1280.36	1749.83	1.36667	0.0002475
ILMN_1789407	FAM18B2	XM_936923.1	Homo sapiens family with sequence similarity 18, member B2 (FAM18B2), mRNA.		599.106	835.792	1.39507	0.0005145
ILMN_3243986	FAM72B	NM_001100910.1	Homo sapiens family with sequence similarity 72, member B (FAM72B), mRNA.		232.916	303.314	1.30224	0.0004181
ILMN_1685856	FAM92A1	XM_931185.1	Homo sapiens family with sequence similarity 92, member A1 (FAM92A1), mRNA.		115.44	156.498	1.35566	5.41e-05
ILMN_2352216	FBXL6	NM_024555.3	Homo sapiens F-box and leucine-rich repeat protein 6 (FBXL6), transcript variant 2, mRNA.		735.543	1012.71	1.37681	7.71e-05
ILMN_1799389	FBXL6	NM_012162.1	Homo sapiens F-box and leucine-rich repeat protein 6 (FBXL6), transcript variant 1, mRNA.		776.944	1167.6	1.50281	1e-06
ILMN_1696585	FERMT1	NM_017671.3	Homo sapiens fermitin family homolog 1 (Drosophila) (FERMT1), mRNA.		2144.36	2706.73	1.26225	0.0009702
ILMN_1762531	FGF9	NM_002010.1	Homo sapiens fibroblast growth factor 9 (glia-activating factor) (FGF9), mRNA.		363.044	264.05	0.727322	7.78e-05
ILMN_1790197	FLJ20674	NM_019086.2	Homo sapiens hypothetical protein FLJ20674 (FLJ20674), mRNA.		210.499	261.621	1.24286	0.0007578
ILMN_1762312	FOXRED1	NM_017547.2	Homo sapiens FAD-dependent oxidoreductase domain containing 1 (FOXRED1), mRNA.		1644.01	1280.36	0.778804	0.0002002
ILMN_1737981	FSTL5	NM_020116.2	Homo sapiens follistatin-like 5 (FSTL5), mRNA.		243.481	134.395	0.551972	< 1e-07
ILMN_2389935	FYTTD1	NM_032288.5	Homo sapiens forty-two-three domain containing 1 (FYTTD1), transcript variant 1, mRNA.		200.993	283.656	1.41128	0.0002569
ILMN_1653711	FZD2	NM_001466.2	Homo sapiens frizzled homolog 2 (Drosophila) (FZD2), mRNA.		270.409	210.937	0.780065	0.0008463
ILMN_1682015	GAL	NM_015973.2	Homo sapiens galanin prepropeptide (GAL), mRNA.		288.348	566.919	1.9661	2e-07
ILMN_1686668	GFM2	NM_170681.1	Homo sapiens G elongation factor, mitochondrial 2 (GFM2), nuclear gene encoding mitochondrial protein, transcript variant 3, mRNA.		17119.3	20940.4	1.22321	0.0009992
ILMN_1736500	GNB2L1	NM_006098.3	Homo sapiens guanine nucleotide binding protein (G protein), beta polypeptide 2-like 1 (GNB2L1), mRNA.		185.593	148.776	0.801625	0.0008371
ILMN_1807152	GOLGA1	NM_002077.2	Homo sapiens golgi autoantigen, golgin subfamily a, 1 (GOLGA1), mRNA.		761.658	524.452	0.688566	1.42e-05
ILMN_2311873	GP2	NM_001007241.1	Homo sapiens glycoprotein 2 (zymogen granule membrane) (GP2), transcript variant 3, mRNA.		507.29	407.503	0.803294	0.0007385
ILMN_1769702	GPAA1	NM_003801.2	Homo sapiens glycosylphosphatidylinositol anchor attachment protein 1 homolog (yeast) (GPAA1), mRNA.		314.228	459.419	1.46206	0.0001388
ILMN_1804539	GPR89B	NM_016334.2	Homo sapiens G protein-coupled receptor 89B (GPR89B), mRNA.		269.038	205.358	0.763306	0.0003276
ILMN_1805404	GRIN1	NM_007327.1	Homo sapiens glutamate receptor, ionotropic, N-methyl D-aspartate 1 (GRIN1), transcript variant NR1-2, mRNA.		2117.77	1683.99	0.795169	0.000518
ILMN_1730054	GSTT1	NM_000853.1	Homo sapiens glutathione S-transferase theta 1 (GSTT1), mRNA.		251.486	185.894	0.739181	2.51e-05
ILMN_1789839	GTF3C1	NM_001520.1	Homo sapiens general transcription factor IIIC, polypeptide 1, alpha 220kDa (GTF3C1), mRNA.		4952.7	3432.4	0.693035	5.19e-05
ILMN_2148527	H19	NR_002196.1	Homo sapiens H19, imprinted maternally expressed transcript (non-protein coding) (H19), non-coding RNA.		413.382	602.576	1.45767	0.0003594
ILMN_1663447	HNRNPA1	NM_002136.1	Homo sapiens heterogeneous nuclear ribonucleoprotein A1 (HNRNPA1), transcript variant 2, mRNA.		146.694	114.246	0.778805	0.0004297
ILMN_1798496	HOXB8	NM_024016.2	Homo sapiens homeobox B8 (HOXB8), mRNA.		248.253	364.557	1.46849	0.0004611
ILMN_1783303	HSP90AB4P	XM_930214.1	Homo sapiens heat shock protein 90kDa alpha (cytosolic), class B member 4 (pseudogene) (HSP90AB4P), non-coding RNA.		1592.78	1205.43	0.756808	0.0003892
ILMN_1694399	ICA1	NM_022308.1	Homo sapiens islet cell autoantigen 1, 69kDa (ICA1), transcript variant 3, mRNA.		2147.34	1505.47	0.701088	3.11e-05
ILMN_1801246	IFITM1	NM_003641.2	Homo sapiens interferon induced transmembrane protein 1 (9-27) (IFITM1), mRNA.		1008.97	1320.62	1.30888	0.0005872
ILMN_2184373	IL8	NM_000584.2	Homo sapiens interleukin 8 (IL8), mRNA.		941.402	463.577	0.492433	< 1e-07
ILMN_1750373	KAL1	NM_000216.1	Homo sapiens Kallmann syndrome 1 sequence (KAL1), mRNA.		424.612	308.972	0.727658	0.0001143
ILMN_1702255	KCNT1	NM_020822.1	Homo sapiens potassium channel, subfamily T, member 1 (KCNT1), mRNA.		403.754	308.972	0.765248	8.59e-05
ILMN_1755727	KDM5B	NM_006618.3	Homo sapiens lysine (K)-specific demethylase 5B (KDM5B), mRNA.		669.528	482.483	0.720631	3.02e-05
ILMN_1691747	KHDRBS3	NM_006558.1	Homo sapiens KH domain containing, RNA binding, signal transduction associated 3 (KHDRBS3), mRNA.		293.931	234.59	0.798114	0.0004935
ILMN_1727790	KHDRBS3	NM_006558.1	Homo sapiens KH domain containing, RNA binding, signal transduction associated 3 (KHDRBS3), mRNA.		1540.3	1979.61	1.28521	0.0003904
ILMN_1673936	KHSRP	NM_003685.1	Homo sapiens KH-type splicing regulatory protein (KHSRP), mRNA.		2118.26	2966.75	1.40056	3.7e-05
ILMN_1721868	KPNA2	XM_930156.1	Homo sapiens karyopherin alpha 2 (RAG cohort 1, importin alpha 1) (KPNA2), mRNA. XM_001133262 XM_001133265 XM_001133267 XM_001133271		179.188	233.887	1.30526	0.0001376
ILMN_1794729	KRT20	NM_019010.1	Homo sapiens keratin 20 (KRT20), mRNA.		381.446	642.699	1.6849	0.0002933
ILMN_1810418	LBR	NM_002296.2	Homo sapiens lamin B receptor (LBR), transcript variant 1, mRNA.		222.809	403.474	1.81085	< 1e-07
ILMN_1713934	LITAF	NM_004862.2	Homo sapiens lipopolysaccharide-induced TNF factor (LITAF), mRNA.		1000.38	715.43	0.715158	5.97e-05
ILMN_1733559	LOC100008589	NM_003671.2	Homo sapiens 28S ribosomal RNA (LOC100008589), non-coding RNA.		4186.9	5926.64	1.41552	8.55e-05
ILMN_3192316	LOC100129237	XR_038101.1	PREDICTED: Homo sapiens misc_RNA (LOC100129237), miscRNA.		276.858	386.86	1.39732	0.000796
ILMN_3191030	LOC100129960	XR_037304.1	PREDICTED: Homo sapiens misc_RNA (LOC100129960), miscRNA.		1970.94	1448.82	0.735094	0.0003384
ILMN_3261345	LOC100130053	XM_001721292.1	PREDICTED: Homo sapiens hypothetical protein LOC100130053 (LOC100130053), mRNA.		227.807	307.619	1.35035	0.0001808
ILMN_3273047	LOC100130769	XR_039217.1	PREDICTED: Homo sapiens misc_RNA (LOC100130769), miscRNA.		7266.27	9381.91	1.29116	0.0002863
ILMN_3292224	LOC100131609	XR_038433.1	PREDICTED: Homo sapiens misc_RNA (LOC100131609), miscRNA.		1171.11	742.373	0.633903	9.39e-05
ILMN_3279144	LOC100131672	XR_039193.1	PREDICTED: Homo sapiens misc_RNA (LOC100131672), miscRNA.		280.204	381.446	1.36131	0.0001675
ILMN_3215206	LOC100133836	XM_001713608.1	PREDICTED: Homo sapiens hypothetical protein LOC100133836, transcript variant 1 (LOC100133836), mRNA.		162.542	235.024	1.44593	1.42e-05
ILMN_3238960	LOC100134294	XM_001713781.1	PREDICTED: Homo sapiens hypothetical protein LOC100134294 (LOC100134294), mRNA.		519.988	423.436	0.81432	0.0009491
ILMN_3200484	LOC126235	XR_041047.1	PREDICTED: Homo sapiens misc_RNA (LOC126235), miscRNA.		596.344	453.827	0.761017	0.000243
ILMN_3235597	LOC147727	NR_024333.1	Homo sapiens hypothetical LOC147727 (LOC147727), non-coding RNA.		535.348	675.276	1.26138	0.0007039
ILMN_1733453	LOC284988	XM_209429.7	PREDICTED: Homo sapiens hypothetical LOC284988 (LOC284988), mRNA.		1584.34	1109.22	0.700116	0.0001085
ILMN_1777286	LOC388344	XM_371023.4	PREDICTED: Homo sapiens similar to ribosomal protein L13, transcript variant 1 (LOC388344), mRNA.		5063.78	3880.43	0.76631	0.000413
ILMN_1748827	LOC388564	XM_938054.1	PREDICTED: Homo sapiens hypothetical gene supported by BC052596 (LOC388564), mRNA.		2858.42	2138.92	0.748289	0.0001667
ILMN_3280565	LOC389342	XM_945799.3	PREDICTED: Homo sapiens similar to QM protein, transcript variant 11 (LOC389342), mRNA.		1684.77	2708.6	1.6077	0.0005489
ILMN_1765701	LOC399942	XM_934471.1	PREDICTED: Homo sapiens similar to Tubulin alpha-2 chain (Alpha-tubulin 2), transcript variant 5 (LOC399942), mRNA.		972.576	1256.04	1.29146	0.0009873
ILMN_1809662	LOC440145	XM_933946.1	Homo sapiens similar to RIKEN cDNA 2410129H14 (LOC440145), mRNA.		108.785	133.436	1.2266	0.0009771
ILMN_1762977	LOC441436	XM_497053.2	PREDICTED: Homo sapiens similar to RIKEN cDNA 4930532L20 (LOC441436), mRNA.		406.375	530.791	1.30616	0.0004923
ILMN_1779032	LOC642502	XM_926594.1	PREDICTED: Homo sapiens similar to succinate dehydrogenase complex, subunit C isoform 3 precursor (LOC642502), mRNA.		4036.81	6175.47	1.52979	0.0002009
ILMN_1695034	LOC642817	XM_926703.1	PREDICTED: Homo sapiens hypothetical LOC642817 (LOC642817), mRNA.		977.306	1773.03	1.8142	2e-06
ILMN_1757278	LOC643300	XM_931981.1	PREDICTED: Homo sapiens similar to 60 kDa heat shock protein, mitochondrial precursor (Hsp60) (60 kDa chaperonin) (CPN60) (Heat shock protein 60) (HSP-60) (Mitochondrial matrix protein P1) (P60 lymphocyte protein) (HuCHA60) (LOC643300), mRNA.		296.934	401.429	1.35191	0.000599
ILMN_1676503	LOC643446	XM_940246.1	PREDICTED: Homo sapiens similar to ribonucleic acid binding protein S1, transcript variant 2 (LOC643446), mRNA.		1537.46	2133.98	1.38799	1.29e-05
ILMN_1721659	LOC643668	XM_941569.1	PREDICTED: Homo sapiens similar to peptidase (prosome, macropain) 26S subunit, ATPase 1 (LOC643668), mRNA.		1701.59	2185.38	1.28432	0.0008956
ILMN_3209117	LOC644214	XR_017064.2	PREDICTED: Homo sapiens misc_RNA (LOC644214), miscRNA.		358.046	530.423	1.48144	0.0005975
ILMN_1686388	LOC644330	XM_934365.1	PREDICTED: Homo sapiens similar to tropomyosin 3 isoform 2 (LOC644330), mRNA.		261.379	346.89	1.32715	0.000489
ILMN_1660757	LOC644422	XM_930254.1	PREDICTED: Homo sapiens misc_RNA (LOC644422), miscRNA.		8335.19	10742.2	1.28877	0.0004302
ILMN_3197767	LOC645691	XM_928701.3	PREDICTED: Homo sapiens similar to heterogeneous nuclear ribonucleoprotein A1 (LOC645691), mRNA.		1800.27	2451.87	1.36194	0.0001494
ILMN_3198367	LOC646347	XR_017680.1	PREDICTED: Homo sapiens misc_RNA (LOC646347), miscRNA.		177.253	133.806	0.754887	0.0002466
ILMN_3204768	LOC647288	XR_038777.1	PREDICTED: Homo sapiens misc_RNA (LOC647288), miscRNA.		13127.8	17755.8	1.35254	5.68e-05
ILMN_1732074	LOC648210	XM_933604.1	PREDICTED: Homo sapiens similar to Heterogeneous nuclear ribonucleoprotein A1 (Helix-destabilizing protein) (Single-strand RNA-binding protein) (hnRNP core protein A1) (HDP) (LOC648210), mRNA.		2350.9	3058.62	1.30104	0.0006739
ILMN_1783684	LOC648695	XM_944243.1	PREDICTED: Homo sapiens similar to retinoblastoma binding protein 4, transcript variant 5 (LOC648695), mRNA.		127.41	173.926	1.36509	3.38e-05
ILMN_1805300	LOC650132	XM_939218.1	PREDICTED: Homo sapiens similar to chromosome 1 open reading frame 80 (LOC650132), mRNA.		306.271	239.077	0.780606	0.0002436
ILMN_1803852	LOC653297	XM_926730.1	PREDICTED: Homo sapiens similar to CSAG family, member 2 (LOC653297), mRNA.		1839.38	1084.64	0.589678	0.0002899
ILMN_3290035	LOC653737	XM_929340.3	PREDICTED: Homo sapiens hypothetical LOC653737 (LOC653737), mRNA.		346.009	481.036	1.39024	0.0007278
ILMN_1701882	LOC653820	XM_930040.1	PREDICTED: Homo sapiens similar to family with sequence similarity 72, member A, transcript variant 1 (LOC653820), mRNA.		271.913	448.304	1.64871	3.3e-05
ILMN_1737586	LOC653994	XM_944429.1	PREDICTED: Homo sapiens similar to Eukaryotic translation initiation factor 4H (eIF-4H) (Williams-Beuren syndrome chromosome region 1 protein homolog), transcript variant 2 (LOC653994), mRNA.		310.978	241.241	0.775752	0.0002438
ILMN_3236935	LOC728908	XR_015892.1	PREDICTED: Homo sapiens misc_RNA (LOC728908), miscRNA.		962.516	1308.17	1.35911	0.0002964
ILMN_3227604	LOC729342	XR_015513.2	PREDICTED: Homo sapiens misc_RNA (LOC729342), miscRNA.		666.441	433.734	0.650821	0.0009727
ILMN_3297130	LOC729402	NM_001139505.1	Homo sapiens ribosomal protein L21-like (LOC729402), mRNA.		757.797	1077.15	1.42142	0.0009163
ILMN_3301168	LOC730052	XR_038933.1	PREDICTED: Homo sapiens misc_RNA (LOC730052), miscRNA.		217.67	290.622	1.33515	0.0001251
ILMN_1732278	LOC730996	NM_022831.1	PREDICTED: Homo sapiens similar to chromosome 1 open reading frame 80 (LOC730996), mRNA.		9836.98	7274.67	0.739523	0.0004115
ILMN_2123312	LRAP	NM_022350.1	Homo sapiens leukocyte-derived arginine aminopeptidase (LRAP), mRNA.		342.509	434.838	1.26956	0.0007679
ILMN_1732509	LRRC40	NM_017768.3	Homo sapiens leucine rich repeat containing 40 (LRRC40), mRNA.		647.918	822.193	1.26898	0.0008026
ILMN_1666713	LYPLA1	NM_006330.2	Homo sapiens lysophospholipase I (LYPLA1), mRNA.		2762.32	2063.2	0.746907	0.0002084
ILMN_1749244	LYRM1	NM_020424.2	Homo sapiens LYR motif containing 1 (LYRM1), mRNA.		857.306	561.185	0.654592	9.4e-06
ILMN_1724493	LYSMD2	NM_153374.1	Homo sapiens LysM, putative peptidoglycan-binding, domain containing 2 (LYSMD2), mRNA.		651.972	431.037	0.661127	2.83e-05
ILMN_2231003	MAGEA12	NM_005367.4	Homo sapiens melanoma antigen family A, 12 (MAGEA12), mRNA.		157.114	115.333	0.734075	3.95e-05
ILMN_1718107	MAGEA12	NM_005367.4	Homo sapiens melanoma antigen family A, 12 (MAGEA12), mRNA.		138.205	108.459	0.784765	0.0007459
ILMN_2241627	MAGEC1	NM_005462.3	Homo sapiens melanoma antigen family C, 1 (MAGEC1), mRNA.		194.012	253.586	1.30707	0.00055
ILMN_1699987	MANEA	XM_938989.1	Homo sapiens mannosidase, endo-alpha (MANEA), mRNA.		324.183	422.556	1.30345	0.000732
ILMN_1688464	MAP6D1	NM_024871.1	Homo sapiens MAP6 domain containing 1 (MAP6D1), mRNA.		779.641	619.803	0.794985	0.0007581
ILMN_2402341	MAPK3	NM_001040056.1	Homo sapiens mitogen-activated protein kinase 3 (MAPK3), transcript variant 2, mRNA.		107.809	142.881	1.32531	0.0005241
ILMN_1789692	MARK2	NM_017490.1	Homo sapiens MAP/microtubule affinity-regulating kinase 2 (MARK2), transcript variant 1, mRNA.		291.766	403.568	1.38319	0.0004801
ILMN_1680246	MAT2B	NM_013283.3	Homo sapiens methionine adenosyltransferase II, beta (MAT2B), transcript variant 1, mRNA.		171.453	254.173	1.48247	0.0005623
ILMN_1704702	MCM7	NM_005916.3	Homo sapiens minichromosome maintenance complex component 7 (MCM7), transcript variant 1, mRNA.		280.528	197.586	0.704335	0.0003323
ILMN_2349393	MDK	NM_001012334.1	Homo sapiens midkine (neurite growth-promoting factor 2) (MDK), transcript variant 1, mRNA.		573.904	436.045	0.759787	0.0005346
ILMN_1727073	MEA1	NM_014623.2	Homo sapiens male-enhanced antigen 1 (MEA1), mRNA.		164.887	128.148	0.777187	0.0003026
ILMN_1788528	MED18	NM_017638.1	Homo sapiens mediator complex subunit 18 (MED18), mRNA.		182.068	268.355	1.47393	2.69e-05
ILMN_1669479	MEST	NM_177524.1	Homo sapiens mesoderm specific transcript homolog (mouse) (MEST), transcript variant 2, mRNA.		255.764	197.084	0.770571	0.0001516
ILMN_1708006	MICB	NM_005931.2	Homo sapiens MHC class I polypeptide-related sequence B (MICB), mRNA.		199.466	153.03	0.767196	0.0002995
ILMN_1718646	MMP15	NM_002428.2	Homo sapiens matrix metallopeptidase 15 (membrane-inserted) (MMP15), mRNA.		301.358	388.831	1.29026	0.0009679
ILMN_2125562	MOBK1B	NM_018221.1	Homo sapiens MOB1, Mps One Binder kinase activator-like 1B (yeast) (MOBK1B), mRNA.		3662.64	2884.96	0.787672	0.0003373
ILMN_2121282	MRPS18B	NM_014046.2	Homo sapiens mitochondrial ribosomal protein S18B (MRPS18B), nuclear gene encoding mitochondrial protein, mRNA.		444.796	585.152	1.31555	0.0006455
ILMN_1707464	MST1	NM_020998.2	Homo sapiens macrophage stimulating 1 (hepatocyte growth factor-like) (MST1), mRNA.		207.841	163.521	0.786762	0.0004758
ILMN_1683923	MT1H	NM_005951.1	Homo sapiens metallothionein 1H (MT1H), mRNA.		181.606	125.366	0.690318	7.6e-06
ILMN_1657435	MT1M	NM_176870.1	Homo sapiens metallothionein 1M (MT1M), mRNA.		325.384	226.495	0.696084	4.21e-05
ILMN_1745345	MT4	NM_032935.1	Homo sapiens metallothionein IV (MT4), mRNA.		302.264	238.967	0.790589	0.0003782
ILMN_1763828	MTF1	NM_005955.1	Homo sapiens metal-regulatory transcription factor 1 (MTF1), mRNA.		710.981	935.764	1.31616	0.0003686
ILMN_1748303	MUC5AC	XM_495860.2	PREDICTED: Homo sapiens mucin 5AC, oligomeric mucus/gel-forming (MUC5AC), mRNA.		246.253	187.187	0.760138	7.75e-05
ILMN_1711904	MXD3	NM_031300.2	Homo sapiens MAX dimerization protein 3 (MXD3), mRNA.		295.907	217.067	0.733567	0.0002702
ILMN_1672547	MYO9B	NM_004145.2	Homo sapiens myosin IXB (MYO9B), mRNA.		1851.74	1458.56	0.787672	0.0007063
ILMN_2405009	NBL1	NM_005380.4	Homo sapiens neuroblastoma, suppression of tumorigenicity 1 (NBL1), transcript variant 2, mRNA.		215.12	351.732	1.63505	3.05e-05
ILMN_2267535	NET1	NM_005863.3	Homo sapiens neuroepithelial cell transforming 1 (NET1), transcript variant 2, mRNA.		204.601	133.405	0.652025	2.8e-06
ILMN_1814221	NPTX1	NM_002522.2	Homo sapiens neuronal pentraxin I (NPTX1), mRNA.		366.499	288.348	0.786763	0.0004179
ILMN_2210934	NR3C2	NM_000901.1	Homo sapiens nuclear receptor subfamily 3, group C, member 2 (NR3C2), mRNA.		439.89	254.467	0.578478	1e-07
ILMN_2411236	NRCAM	NM_005010.3	Homo sapiens neuronal cell adhesion molecule (NRCAM), transcript variant 2, mRNA.		194.82	152.606	0.783316	0.0001826
ILMN_1722809	NRCAM	NM_005010.2	Homo sapiens neuronal cell adhesion molecule (NRCAM), transcript variant 2, mRNA.		265.641	206.071	0.775752	0.0009935
ILMN_1745397	OAS3	NM_006187.2	Homo sapiens 2'-5'-oligoadenylate synthetase 3, 100kDa (OAS3), mRNA.		869.274	617.802	0.71071	2.46e-05
ILMN_1749114	OTC	NM_000531.3	Homo sapiens ornithine carbamoyltransferase (OTC), mRNA.		105.274	132.882	1.26225	0.0007165
ILMN_1778623	PAGE1	NM_003785.3	Homo sapiens P antigen family, member 1 (prostate associated) (PAGE1), mRNA.		164.165	121.123	0.737816	2.48e-05
ILMN_2297626	PEG10	NM_001040152.1	Homo sapiens paternally expressed 10 (PEG10), transcript variant 1, mRNA. XM_940378		2353.62	830.019	0.352656	< 1e-07
ILMN_1717855	PFDN1	NM_002622.3	Homo sapiens prefoldin subunit 1 (PFDN1), mRNA.		451.005	601.881	1.33453	0.0001134
ILMN_1789944	PGAM5	XM_945649.1	PREDICTED: Homo sapiens phosphoglycerate mutase family member 5 (PGAM5), mRNA.		150.958	119.981	0.794802	0.0003814
ILMN_2058795	PGCP	NM_016134.2	Homo sapiens plasma glutamate carboxypeptidase (PGCP), mRNA.		205.833	152.289	0.739865	2.17e-05
ILMN_2391400	PITX2	NM_153427.1	Homo sapiens paired-like homeodomain 2 (PITX2), transcript variant 1, mRNA.		713.119	515.204	0.722465	4.1e-05
ILMN_1657347	PODXL2	NM_015720.1	Homo sapiens podocalyxin-like 2 (PODXL2), mRNA.		196.538	158.061	0.804223	0.0008581
ILMN_1803772	POLD4	NM_021173.2	Homo sapiens polymerase (DNA-directed), delta 4 (POLD4), mRNA.		155.13	205.881	1.32715	0.0005404
ILMN_1746893	POLR3G	NM_006467.1	Homo sapiens polymerase (RNA) III (DNA directed) polypeptide G (32kD) (POLR3G), mRNA.		319.72	252.592	0.790041	0.0006245
ILMN_1677768	POR	NM_000941.1	Homo sapiens P450 (cytochrome) oxidoreductase (POR), mRNA.		203.704	280.204	1.37554	0.0003076
ILMN_2410516	PPM1A	NM_177952.1	Homo sapiens protein phosphatase 1A (formerly 2C), magnesium-dependent, alpha isoform (PPM1A), transcript variant 3, mRNA.		117.079	94.2225	0.80478	0.0006461
ILMN_2204142	PPP1R2P9	NR_002191.2	Homo sapiens protein phosphatase 1, regulatory (inhibitor) subunit 2 pseudogene 9 (PPP1R2P9), non-coding RNA.		125.598	159.307	1.26839	0.0003444
ILMN_1793476	PRKCDBP	NM_145040.2	Homo sapiens protein kinase C, delta binding protein (PRKCDBP), mRNA.		448.408	348.094	0.776289	0.0006862
ILMN_1697267	PRKCZ	NM_002744.4	Homo sapiens protein kinase C, zeta (PRKCZ), transcript variant 1, mRNA.		1600.53	1211.01	0.756633	0.0008034
ILMN_1769517	PRKDC	NM_006904.6	Homo sapiens protein kinase, DNA-activated, catalytic polypeptide (PRKDC), transcript variant 2, mRNA.		132.575	179.894	1.35692	3.44e-05
ILMN_1734773	PRSS1	NM_002769.2	Homo sapiens protease, serine, 1 (trypsin 1) (PRSS1), mRNA.		3400.03	4246.33	1.24891	0.0008899
ILMN_1779264	PSMG1	NM_003720.2	Homo sapiens proteasome (prosome, macropain) assembly chaperone 1 (PSMG1), transcript variant 1, mRNA.		365.231	487.976	1.33607	0.0004097
ILMN_1724490	PSPC1	NM_018282.1	Homo sapiens paraspeckle component 1 (PSPC1), transcript variant beta, transcribed RNA.		2151.81	1716.99	0.79793	0.000872
ILMN_1700109	PTOV1	NM_017432.2	Homo sapiens prostate tumor overexpressed 1 (PTOV1), mRNA.		268.169	342.035	1.27544	0.0005117
ILMN_1725791	PTPLA	NM_014241.2	Homo sapiens protein tyrosine phosphatase-like (proline instead of catalytic arginine), member A (PTPLA), mRNA.		510.347	349.787	0.685392	4.07e-05
ILMN_1698766	PYCARD	NM_145183.1	Homo sapiens PYD and CARD domain containing (PYCARD), transcript variant 1, mRNA.		304.296	421.679	1.38575	5.46e-05
ILMN_3247826	PYROXD1	NM_024854.3	Homo sapiens pyridine nucleotide-disulphide oxidoreductase domain 1 (PYROXD1), mRNA.		237.426	314.01	1.32256	0.0004487
ILMN_2134974	RAB38	NM_022337.1	Homo sapiens RAB38, member RAS oncogene family (RAB38), mRNA.		845.894	670.611	0.792784	0.000573
ILMN_2207363	RABAC1	NM_006423.1	Homo sapiens Rab acceptor 1 (prenylated) (RABAC1), mRNA.		314.736	221.526	0.703847	0.00011
ILMN_1701613	RARRES3	NM_004585.2	Homo sapiens retinoic acid receptor responder (tazarotene induced) 3 (RARRES3), mRNA.		487.638	368.963	0.756634	7.24e-05
ILMN_1765082	RBM10	NM_005676.3	Homo sapiens RNA binding motif protein 10 (RBM10), transcript variant 1, mRNA.		459.738	576.829	1.25469	0.0004591
ILMN_1652735	RFXAP	NM_000538.2	Homo sapiens regulatory factor X-associated protein (RFXAP), mRNA.		245.572	190.327	0.775035	0.0002828
ILMN_1660864	RHBDL1	NM_003961.1	Homo sapiens rhomboid, veinlet-like 1 (Drosophila) (RHBDL1), mRNA.		1168.41	902.636	0.772532	0.000367
ILMN_1744949	RHOBTB3	NM_014899.2	Homo sapiens Rho-related BTB domain containing 3 (RHOBTB3), mRNA.		942.054	747.018	0.792967	0.0009732
ILMN_1692199	RNF103	NM_005667.2	Homo sapiens ring finger protein 103 (RNF103), mRNA.		416.162	309.329	0.743292	0.0001868
ILMN_1806790	ROBO1	NM_133631.1	Homo sapiens roundabout, axon guidance receptor, homolog 1 (Drosophila) (ROBO1), transcript variant 2, mRNA.		267.55	209.819	0.784222	0.0007021
ILMN_1800796	RPL37	NM_000997.3	Homo sapiens ribosomal protein L37 (RPL37), mRNA.		16639.6	20733.4	1.24603	0.0005201
ILMN_1690494	RPL6	NM_001024662.1	Homo sapiens ribosomal protein L6 (RPL6), transcript variant 1, mRNA.		458.995	360.453	0.785309	0.0002251
ILMN_2131523	SACS	NM_014363.3	Homo sapiens spastic ataxia of Charlevoix-Saguenay (sacsin) (SACS), mRNA.		1037.58	1561.81	1.50525	0.0001409
ILMN_1689842	SC4MOL	NM_006745.3	Homo sapiens sterol-C4-methyl oxidase-like (SC4MOL), transcript variant 1, mRNA.		218.123	315.975	1.44861	0.0002687
ILMN_1729058	SCAMP1	NM_004866.3	Homo sapiens secretory carrier membrane protein 1 (SCAMP1), mRNA.		617.516	463.256	0.750193	0.0007774
ILMN_1756439	SCRN1	NM_014766.2	Homo sapiens secernin 1 (SCRN1), mRNA.		419.928	311.697	0.742262	0.0001824
ILMN_1731991	SCYL1	NM_020680.2	Homo sapiens SCY1-like 1 (S. cerevisiae) (SCYL1), mRNA.		778.022	1051.57	1.3516	0.0002692
ILMN_2363591	SDCBP	NM_001007067.1	Homo sapiens syndecan binding protein (syntenin) (SDCBP), transcript variant 2, mRNA.		2287.68	1539.59	0.672995	0.0006937
ILMN_2154322	SEMA3E	NM_012431.1	Homo sapiens sema domain, immunoglobulin domain (Ig), short basic domain, secreted, (semaphorin) 3E (SEMA3E), mRNA.		428.653	339.28	0.791503	0.0008702
ILMN_1672589	SEMA4B	NM_020210.2	Homo sapiens sema domain, immunoglobulin domain (Ig), transmembrane domain (TM) and short cytoplasmic domain, (semaphorin) 4B (SEMA4B), transcript variant 2, mRNA.		991.865	1245.06	1.25527	0.000512
ILMN_1713752	SERINC3	NM_006811.2	Homo sapiens serine incorporator 3 (SERINC3), transcript variant 1, mRNA.		490.123	653.329	1.33299	0.0001094
ILMN_1814333	SERPINI1	NM_005025.2	Homo sapiens serpin peptidase inhibitor, clade I (neuroserpin), member 1 (SERPINI1), mRNA.		342.589	261.802	0.764188	0.0008016
ILMN_1677800	SGTA	NM_003021.3	Homo sapiens small glutamine-rich tetratricopeptide repeat (TPR)-containing, alpha (SGTA), mRNA.		175.055	117.648	0.672062	2.78e-05
ILMN_1760990	SH3GL3	NM_003027.2	Homo sapiens SH3-domain GRB2-like 3 (SH3GL3), mRNA.		132.33	178.816	1.35129	0.0002825
ILMN_1760412	SHISA2	NM_001007538.1	Homo sapiens shisa homolog 2 (Xenopus laevis) (SHISA2), mRNA.		2159.28	1716.59	0.794985	0.0006077
ILMN_2139100	SHISA5	NM_016479.3	Homo sapiens shisa homolog 5 (Xenopus laevis) (SHISA5), mRNA.		844.918	590.994	0.69947	1.94e-05
ILMN_3245062	SHROOM3	NM_020859.3	Homo sapiens shroom family member 3 (SHROOM3), mRNA.		379.687	301.01	0.792784	0.0007651
ILMN_1758146	SIRPA	NM_080792.1	Homo sapiens signal-regulatory protein alpha (SIRPA), transcript variant 2, mRNA.		913.968	1290.16	1.4116	0.0002909
ILMN_1804090	SLC25A10	NM_012140.3	Homo sapiens solute carrier family 25 (mitochondrial carrier; dicarboxylate transporter), member 10 (SLC25A10), nuclear gene encoding mitochondrial protein, mRNA.		177.704	256.948	1.44593	3.3e-06
ILMN_1794951	SLC39A5	NM_173596.1	Homo sapiens solute carrier family 39 (metal ion transporter), member 5 (SLC39A5), mRNA.		144.407	202.906	1.40509	9.47e-05
ILMN_1755004	SNORD27	NR_002563.1	Homo sapiens small nucleolar RNA, C/D box 27 (SNORD27), small nucleolar RNA.		244.835	352.301	1.43893	3.24e-05
ILMN_1666599	SNORD30	NR_002561.1	Homo sapiens small nucleolar RNA, C/D box 30 (SNORD30), small nucleolar RNA.		509.404	693.139	1.36068	0.0006588
ILMN_2072391	SNORD31	NR_002560.1	Homo sapiens small nucleolar RNA, C/D box 31 (SNORD31), small nucleolar RNA.		191.606	253.294	1.32195	0.000939
ILMN_2406501	SOD2	NM_001024466.1	Homo sapiens superoxide dismutase 2, mitochondrial (SOD2), nuclear gene encoding mitochondrial protein, transcript variant 3, mRNA.		136.807	185.937	1.35911	0.0006696
ILMN_2391231	SORD	NM_003104.3	Homo sapiens sorbitol dehydrogenase (SORD), mRNA.		2125.62	2735.02	1.28669	0.0003453
ILMN_1729281	SPHK2	NM_020126.3	Homo sapiens sphingosine kinase 2 (SPHK2), mRNA.		1920.15	1452.51	0.756459	0.0003484
ILMN_1717052	STARD10	NM_006645.1	Homo sapiens StAR-related lipid transfer (START) domain containing 10 (STARD10), mRNA.		1002.23	1270.05	1.26722	0.0003559
ILMN_3244117	STMN3	NM_015894.2	Homo sapiens stathmin-like 3 (STMN3), mRNA.		576.696	441.621	0.765779	0.0001064
ILMN_2159453	STXBP2	NM_006949.1	Homo sapiens syntaxin binding protein 2 (STXBP2), mRNA.		225.92	169.679	0.75106	0.0002525
ILMN_2177413	TBL3	NM_006453.2	Homo sapiens transducin (beta)-like 3 (TBL3), mRNA.		1183.63	1480.29	1.25064	0.0007981
ILMN_2357770	TCEA1	NM_201437.1	Homo sapiens transcription elongation factor A (SII), 1 (TCEA1), transcript variant 2, mRNA.		249.518	370.843	1.48624	2.44e-05
ILMN_1709851	TCEA1	XM_943119.1	Homo sapiens transcription elongation factor A (SII), 1 (TCEA1), transcript variant 1, mRNA.		610.706	292.17	0.478414	< 1e-07
ILMN_1716859	TDO2	NM_005651.1	Homo sapiens tryptophan 2,3-dioxygenase (TDO2), mRNA.		276.091	167.305	0.605976	2e-07
ILMN_2172091	TDO2	NM_005651.1	Homo sapiens tryptophan 2,3-dioxygenase (TDO2), mRNA.		683.912	1023.76	1.49692	2.6e-06
ILMN_1722489	TFF1	NM_003225.2	Homo sapiens trefoil factor 1 (TFF1), mRNA.		329.393	547.988	1.66363	9e-07
ILMN_1663919	TFF2	NM_005423.3	Homo sapiens trefoil factor 2 (spasmolytic protein 1) (TFF2), mRNA.		422.849	333.991	0.789859	0.0004792
ILMN_1679880	THOC6	NM_024339.2	Homo sapiens THO complex 6 homolog (Drosophila) (THOC6), mRNA.		854.143	663.522	0.776828	0.0002649
ILMN_1685709	TMEM125	NM_144626.1	Homo sapiens transmembrane protein 125 (TMEM125), mRNA.		362.625	491.824	1.35629	5.5e-05
ILMN_1789112	TMEM145	NM_173633.1	Homo sapiens transmembrane protein 145 (TMEM145), mRNA.		532.757	682.807	1.28165	0.0002011
ILMN_2145116	TMEM173	NM_198282.1	Homo sapiens transmembrane protein 173 (TMEM173), nuclear gene encoding mitochondrial protein, mRNA.		148.159	116.7	0.787672	0.0003782
ILMN_1812678	TMEM195	NM_001004320.1	Homo sapiens transmembrane protein 195 (TMEM195), mRNA.		508.698	642.699	1.26342	0.0003925
ILMN_1760620	TMEM33	NM_018126.1	Homo sapiens transmembrane protein 33 (TMEM33), mRNA.		240.685	318.909	1.32501	0.0001109
ILMN_2227266	TMEM35	NM_021637.1	Homo sapiens transmembrane protein 35 (TMEM35), mRNA.		184.908	250.558	1.35504	5.52e-05
ILMN_1677747	TMPO	NM_003276.1	Homo sapiens thymopoietin (TMPO), transcript variant 1, mRNA.		4435.87	5726.08	1.29086	0.000675
ILMN_1787567	TSC22D1	NM_183422.1	Homo sapiens TSC22 domain family, member 1 (TSC22D1), transcript variant 2, mRNA.		1811.54	2960.58	1.63429	0.0003128
ILMN_1692177	TSC22D1	NM_006022.2	Homo sapiens TSC22 domain family, member 1 (TSC22D1), transcript variant 2, mRNA.		1645.91	2257.22	1.37142	0.0001693
ILMN_1655469	TSPAN3	NM_005724.4	Homo sapiens tetraspanin 3 (TSPAN3), transcript variant 1, mRNA.		4244.37	6992.86	1.64756	1.51e-05
ILMN_1742981	TUBA1A	NM_006009.2	Homo sapiens tubulin, alpha 1a (TUBA1A), mRNA.		279.234	173.165	0.62014	1.9e-06
ILMN_1791726	TUBB3	NM_006086.2	Homo sapiens tubulin, beta 3 (TUBB3), mRNA.		601.463	832.131	1.38351	0.0001194
ILMN_1682675	TWF1	NM_198974.1	Homo sapiens twinfilin, actin-binding protein, homolog 1 (Drosophila) (TWF1), mRNA.		579.902	834.441	1.43893	3e-05
ILMN_1681203	TWF1	XM_936937.1	Homo sapiens twinfilin, actin-binding protein, homolog 1 (Drosophila) (TWF1), mRNA.		903.053	1201.54	1.33053	0.000938
ILMN_2362368	U2AF1	NM_001025203.1	Homo sapiens U2 small nuclear RNA auxiliary factor 1 (U2AF1), transcript variant b, mRNA.		2710.48	2085.72	0.769503	0.0003114
ILMN_3297945	UBA1	NM_003334.3	Homo sapiens ubiquitin-like modifier activating enzyme 1 (UBA1), transcript variant 1, mRNA.		1577.4	1196.55	0.758559	8.36e-05
ILMN_1769520	UBE2L6	NM_004223.3	Homo sapiens ubiquitin-conjugating enzyme E2L 6 (UBE2L6), transcript variant 1, mRNA.		530.546	389.281	0.733736	0.0001183
ILMN_1733991	UBL7	NM_201265.1	Homo sapiens ubiquitin-like 7 (bone marrow stromal cell-derived) (UBL7), transcript variant 2, mRNA.		265.15	385.967	1.45565	0.0001117
ILMN_1752813	UGT1A6	NM_205862.1	Homo sapiens UDP glucuronosyltransferase 1 family, polypeptide A6 (UGT1A6), transcript variant 2, mRNA.		293.592	444.283	1.51327	0.0001186
ILMN_1758907	UGT1A6	NM_001072.2	Homo sapiens UDP glucuronosyltransferase 1 family, polypeptide A6 (UGT1A6), transcript variant 1, mRNA.		439.789	342.668	0.779164	0.0006905
ILMN_1784283	USH1C	NM_005709.2	Homo sapiens Usher syndrome 1C (autosomal recessive, severe) (USH1C), transcript variant b3, mRNA.		2389.24	1758.75	0.736114	9.5e-05
ILMN_1696601	VARS	NM_006295.1	Homo sapiens valyl-tRNA synthetase (VARS), nuclear gene encoding mitochondrial protein, mRNA.		208.514	152.324	0.730522	3.99e-05
ILMN_1687301	VCAN	NM_004385.2	Homo sapiens versican (VCAN), mRNA.		418.186	320.979	0.76755	0.0006652
ILMN_2339863	VPS28	NM_016208.2	Homo sapiens vacuolar protein sorting 28 homolog (S. cerevisiae) (VPS28), transcript variant 1, mRNA.		425.987	623.538	1.46375	7.31e-05
ILMN_1671442	WDR43	XM_944889.1	PREDICTED: Homo sapiens WD repeat domain 43, transcript variant 8 (WDR43), mRNA.		760.779	1027.08	1.35004	0.0008828
ILMN_1748904	WTAP	NM_152858.1	Homo sapiens Wilms tumor 1 associated protein (WTAP), transcript variant 3, mRNA.		1125.75	849.223	0.754364	0.000377
ILMN_1657873	XPO4	NM_022459.3	Homo sapiens exportin 4 (XPO4), mRNA.		269.162	342.035	1.27074	0.0008399
ILMN_2188374	XPOT	NM_007235.3	Homo sapiens exportin, tRNA (nuclear export receptor for tRNAs) (XPOT), mRNA.		337.872	494.331	1.46307	5.85e-05
ILMN_1807535	YWHAE	NM_006761.3	Homo sapiens tyrosine 3-monooxygenase/tryptophan 5-monooxygenase activation protein, epsilon polypeptide (YWHAE), mRNA.		162.579	124.299	0.764541	0.0003294
ILMN_3237956	ZC3H12C	NM_033390.1	Homo sapiens zinc finger CCCH-type containing 12C (ZC3H12C), mRNA.		417.124	857.108	2.0548	< 1e-07
ILMN_1702389	ZC3H3	NM_015117.1	Homo sapiens zinc finger CCCH-type containing 3 (ZC3H3), mRNA.		164.582	215.767	1.311	0.0002179
ILMN_1802888	ZNF185	NM_007150.1	Homo sapiens zinc finger protein 185 (LIM domain) (ZNF185), mRNA.		187.923	149.95	0.79793	0.0006807
ILMN_2079508	ZNF204	NR_002722.1	Homo sapiens zinc finger protein 204 pseudogene (ZNF204), non-coding RNA. XR_001264 XR_001265 XR_001266		282.414	225.503	0.798483	0.0007181
ILMN_1665205	ZNF260	NM_001012756.1	Homo sapiens zinc finger protein 260 (ZNF260), mRNA.		755	549.89	0.728331	0.0001064
ILMN_1679093	ZNF581	NM_016535.3	Homo sapiens zinc finger protein 581 (ZNF581), mRNA.		470.918	688.351	1.46172	0.0001763
ILMN_3275193	ZNF728	XM_001726059.1	PREDICTED: Homo sapiens zinc finger protein 728 (ZNF728), mRNA.		303.314	227.071	0.748635	9.08e-05
